# Supplementary material for: Altered Food Behavior and Cancer: A Systematic Review of the Literature
Source: Int J Environ Res Public Health. 2022 Aug 18;19(16):10299. doi: 10.3390/ijerph191610299 (PMC9407804; doi:10.3390/ijerph191610299)
Supplement: Supplementary file 1 [file ijerph-19-10299-s001.zip]

Archive with 1 entries (1 files):
- ijerph-1795795-supplementary.pdf
